# Supplementary material for: Rapid tissue processing using a temperature-controlled collection device to preserve tumor biomarkers
Source: Cell Tissue Bank. 2019 Dec 14;21(1):89–97. doi: 10.1007/s10561-019-09800-8 (PMC7058599; doi:10.1007/s10561-019-09800-8)
Supplement: Supplementary file 2 — SupTable 1: Antibodies used in this study. SupTable 2: Detailed list of phenotypes comparing pathologists scoring to the pathology report (XLSX 19 kb) [file 10561_2019_9800_MOESM2_ESM.xlsx]

## Sheet: Table 1 Ab
Supplemental Table 1: Antibodies used in this study
Antibody	#cases	#slides	%cases		Full Name	Clone	Manufacturer	Product number	Animal
CK20	39	117	0.159836		CONFIRM anti-Cytokeratin 20	ASP33	VMSI	790-4431	Rb
CK7	38	114	0.155738		CONFIRM anti-Cytokeratin 7	SP52	VMSI	790-4462	Rb
CDX-2	36	108	0.147541		CDX-2	EPR2764Y	VMSI/ Cell Marque	760-4380	Rb
TTF1	33	99	0.135246		anti-Thyroid Transcription Factor-1	SP141	VMSI	790-4756	Rb
ER	31	93	0.127049		CONFIRM anti-Estrogen Receptor (ER)	SP1	VMSI	790-4325	Rb
HepPar1 (HSA)	10	30	0.0409836		Hepatocyte Specific Antigen	OCH1E5	VMSI/ Cell Marque	760-4350	Ms
pancytokeratin	10	30	0.0409836		anti-Pan Keratin	AE1/AE3/PCK26	VMSI	760-2595	Ms
pCEA	8	24	0.0327869		polyclonal Carcinoembryonic Antigen (CEA)		DAKO	A0115
Synaptophysin	6	18	0.0245902		CONFIRM anti-Synaptophysin	SP11	VMSI	790-4407	Rb
Villin	5	15	0.0204918		Villin	CWWB1	VMSI/ Cell Marque	760-4277	Ms
CD34	5	15	0.0204918		CONFIRM anti-CD34	QBEnd/10	VMSI	790-2927	Ms
Chromogranin	3	9	0.0122951		anti-Chromogranin A	LK2H10	VMSI	760-2519	Ms
S100	3	9	0.0122951
CD31	2	6	0.00819672			JC70	VMSI/ Cell Marque	760-4378
Desmin	2	6	0.00819672
OCT4.	2	6	0.00819672
WT-1	1	3	0.00409836		WT1	6F-H2	VMSI/ Cell Marque	760-4397	Ms
CK17	1	3	0.00409836
Thyroglobulin	1	3	0.00409836		anti-Cytokeratin 17	SP95	VMSI	790-4560	Rb
Napsin	1	3	0.00409836
HMB45	1	3	0.00409836
CD30	1	3	0.00409836
HCG	1	3	0.00409836
CD45	1	3	0.00409836
Smooth muscle actin (1A4)	1	3	0.00409836
CD117 (c-kit)	1	3	0.00409836
inhibin	1	3	0.00409836
total	244	732

## Sheet: Table 2 Phenotypes
Table 2: Phenotypes of tumors: PathReport and Pathologist		Pathreport	Round 1			Round 2		Pathologist Final
		TYPE	GB phenotype	MW phenotype	Match?	GB phenotype	MW phenotype	TYPE
label	Clinical Record		Pathologist A	Pathologist B
GB-01	Moderate/poor differentiated adenocarcinoma with mucinous and signet ring cell features, consistent with patient's known history of colorectal	CRC	colorectal	lower GI	C			CRC
GB-02	multifocal residual adenocarcinoma (<10% of neoplasm is viable), consistent metastasis pt Mullerian primary.	GYN	ovarian	Mullerian vs. mesothelioma	1			na
GB-03	Non-neoplastic liver with minimal portal lymphocytic inflammation	NA	hepatocellular	FNH no cancer*	n	hepatocellular	*revised to hepatocellular	NA
GB-04	Adenocarcinoma, consistent with cholangiocarcinoma	PANCREATO	hepatobiliary/pancreatic/cholangiocarcinoma	biliary?	C			PANCREATO
GB-05	Adenocarcinoma (size: 1.5 cm) with mucinous features, consistent with colon primary	CRC	Lower GI	GI met	C			CRC
GB-06	-Desmoplastic small round cell tumor (6.5 cm), narrowly free of resection	RARE	neuroendocrine	lung neuroendocrine	E			neuro
GB-07	Metastatic adenocarcinoma consistent with colon primary	CRC	colorectal	lower GI (colon)	E			CRC
GB-08	metastatic adenocarcinoma consistent with colorectal	CRC	colorectal/GI	lower GI (colon)	E			CRC
GB-09	Well differentiated neuroendocrine tumor (carcinoid tumor)	NEURO	neuroendocrine	GI neuroendocrine	E			NEURO
GB-10	Moderately differentiated intrahepatic cholangiocarcinoma	na	no tumor	no tumor	n			na
GB-11	Cholangiocarcinoma	PANCREATO	? +Ab	? +Ab/ mesothelioma/germ cell/	1	non specific	non specific	na
GB-12	Hepatocellular carcinoma, moderately differentiated	HCC	hepatocellular	hepatocellular	E			HCC
GB-13	Carcinoma, consistent with metastasis from thyroid primary.	THYROID	thyroid	thyroid	E			THYROID
GB-14	Moderately differentiated adenocarcinoma (2.1 cm)/ Prior left colectomy with adenocarcinoma	CRC	colorectal	metastatic from colon	E			CRC
GB-15	Hepatocellular carcinoma	HCC	? +Ab	? +Ab	a	hepatocellular	hepatocullar	HCC
GB-16	Hepatocellular adenoma (20 cm	HCC	hepatocellular	hepatocellular adenoma	c	hepatocellular	adenoma of liver	HCC
GB-17	Moderately differentiated adenocarcinoma of the gallbladder (6 cm)	pancreato	lung/GI	cholangiocarcinoma	d	pancreatobilary	pancreatobilary	pancreato
GB-18	metastatic colorectal adenocarcinoma.	CRC	lower GI	treated GI cancer	E			CRC
GB-19	Metastatic adenocarcinoma favors gastrointestinal origin, especially colonic origin		sliver?? Eliminated		x			na
GB-20	- Invasive adenocarcinoma (2.0 cm in greatest dimension) abutting the liver	CARCINOMA	lower GI	upper GI	C			crc
GB-21	Positive for adenocarcinoma (1.8 cm), consistent with metastasis from colorectal primary	CRC	lower GI	GI met	E			CRC
GB-22	Metastatic adenocarcinoma (3.8 cm) consistent with colorectal primary	CRC	lower GI	GI met	E			CRC
GB-23	Adenocarcinoma (2.2 cm), consistent with colorectal primary	CRC	lower GI	GI met	E			CRC
GB-24	Intrahepatic cholangiocarcinoma.	PANCREATO	non-specific	cholangiocarcinoma*	C	non-specific	*non-specific	carcinoma
GB-25	Metastatic adenocarcinoma (2.0 cm), consistent with colorectal primary	CRC	lower GI	GI met	E			CRC
GB-26	No carcinoma identified	NA	no tumor		N			NA
GB-27	Liver carcinoma with biphenotypic differentiation HCC and bilary)	CARCINOMA	non-specific	carcinoma	C	non-specific	non-specific	carcinoma
GB-28	Adenocarcinoma consistent with metastasis from patient's known colorectal		no clinical consnet		x			na
GB-29	Hepatocellular carcinoma (8 cm	HCC	HCC	*HCC	e			HCC
GB-30	Metastatic pancreatic acinar cell carcinoma	PANCREATO	prox GI*	*cholangiocarcinoma	c	*prox GI/pancreato/bilary	*prox GI/pancreato/bilary	CRC/pancreato
GB-31	metatatic malignant glomus tumor of the trachea	RARE	? +Ab	? +Ab	a	rare	rare	RARE
GB-32	metastatic colorectal adenocarcinoma	CRC	lower GI	GI met	c			CRC
GB-33	metastatic adenocarcinoma in mucin pools -colon primary	CRC	lower GI	lower GI	e			CRC
GB-34	MALIGNANT SOLITARY FIBROUS TUMOR.	rare	not a carcinoma	poorly diff malignancy	1			na
GB-35	Carcinoma with neuroendocrine features, moderate to high grade	carcinoma	spindle cell carcinoma	sarcomatoid vs sarcoma	2	spindle cell carcinoma	spindle cell carcinoma	carcinoma
GB-36	Poorly differentiated carcinoma consistent with high-grade endometrial primary	GYN	breast/gyn carcinoma	Mullerian vs germ cell tumpor	2	breast/gyn carcinoma	breast/gyn carcinoma	GYN
GB-37	Metastatic adenocarcinoma, morphologically consistent with known colorectal	CRC	colorectal carcinoma	GI/pancreatobilary	2	GI/pancreatobilary	GI/pancreatobilary	CRC/pancreato
GB-38	Metastatic hepatocellular carcinoma	HCC	prox GI carcinoma	hepatoid carcinoma	d	prox GI carcinoma	prox GI carcinoma	crc
GB-39	Hepatocellular carcinoma (	HCC	hepatocellular	HCC	e			HCC
GB-40	Adenocarcinoma, most consistent with intrahepatic cholangiocarcinoma (4.3 cm)	PANCREATO	prox GI	upper GI/ pancreatobillary	2			CRC/pancreato
GB-41	Moderately differentiated hepatocellular carcinoma	HCC	breast/gyn carcinoma	acinar vs HCC	d	breast/gyn carcinoma	breast/gyn carcinoma	gyn
GB-42	Low-grade hepatocellular carcinoma	HCC	hepatocellular	HCC	e			HCC
GB-43	Metastatic colorectal cancer	CRC	colorectal	colorectal	e			CRC
GB-44	Hepatocellular carcinoma (3.0 cm), moderately differentiated	HCC	hepatocellular	HCC	e			HCC
GB-45	Liver parenchyma with scar (no neoplasm	NA	no tumor	no cancer	n			NA
GB-46	metastases of colorectal origin (extensive regression)	CRC	colorectal	mucinous adeno carcinma- likley GI	1			na
GB-47	metastases of colorectal origin (partial regression)	CRC	hepatocellular	colorectal	d	colorectal	colorectal	CRC
GB-48	Hepatocellular carcinoma moderately differentiated	HCC	hepatocellular	HCC (or related?)	e			HCC
GB-49	Colorectal cancer with liver mets.	CRC	colorectal vs. lung vs neuroendocrine	cholangiocarcinoma vs lung	2	poorly diff adenocarcinoma	poorly diff adenocarcinoma	carcinoma
GB-50	Granulosa cell tumor	RARE	other- sex cord stromal	germ cell? Adrenal	a	rare	rare	RARE
					Key to Match column:			Key to type:
					A	additional stains requested		HCC
					E	exact		CRC=GI
					2	2 phenotypes
					N	No cancer
					1	1 tissue present
					x	excluded

## Sheet: Table 3 Names
Supplemental List 1: Acceptable Names considered a close match for consensus between 2 pathologists
gastrointestinal (GI)		neuroendocrine
prox GI		lung neuroendocrine
upper GI		GI neuroendocrine
lower GI
GI met		pancreatobiliary
mucinous adenocarcinoma- GI		hepatobiliary
CRC		biiary
		pancreatic
hepatic		cholangiocarcinoma
hepatocellular carcinoma		pancreatobilary
hepatoid carcinoma		adenocarcinoma of gall bladder
hepatoadenoma		pancreatic acinar
gynecological carcinoma		rare
Mullerian		??
ovarian		Desmoplastic small round cell tumor
breast/gyn carcinoma		Granulosa cell tumor
		metatatic malignant glomus tumor of the trachea
non specific		Carcinoma
CK7 positive		spindle cell carcinoma
		Liver carcinoma with biphenotypic differentiation HCC and bilary)
		Invasive adenocarcinoma
		poorly diff adenocarcinoma
2 options selected:		non-specific
cholangiocarcinoma vs lung		cholangiocarcinoma- (CK7 pos only phenotype)
colorectal vs. lung vs neuroendocrine
sarcomatoid vs sarcoma
Mullerian vs germ cell tumpor
upper GI/ pancreatobillary
acinar vs HCC
